# Supplementary material for: Isolation and identification of an AKAV strain in dairy cattle in China
Source: Front Vet Sci. 2025 May 20;12:1574667. doi: 10.3389/fvets.2025.1574667 (PMC12131916; doi:10.3389/fvets.2025.1574667)
Supplement: Supplementary file 1 [file Table_1.xlsx]

## Sheet: S gene
The percentage identities and diversities of deduced amino acid sequences of S gene among AKAV strains
	1	2	3	4	5	6	7	8	9	10	11	12	13	14	15	16	17	18	19	20	21	22	23	24	25	26	27	28	29	30	31	32		Virus strains
1		96.3	98	97.6	97.7	97.9	97.9	98	96.9	92.2	92	96.2	95.6	96.3	95.9	95.4	95.6	97.2	84	96	96.7	96.6	96.4	96.4	96.3	95.7	98	95.2	95.3	95.3	96	95.9	1	China 2010 Anpheles vagus (KP144999)
2	3.8		96.1	95.7	95.6	95.7	95.7	95.4	96.6	93.9	93.7	99.8	98.7	100	99	98.3	98.4	98.3	84.2	96.8	97.6	96.5	96.4	96.2	96.2	98.8	95.6	98.6	98.7	98.7	96.7	96.6	2	Australia 1959 Aedes vexans (KR260714)
3	2	4		99.4	99.2	99.4	99.4	99.1	98.5	92.9	92.7	96.1	95.3	96.6	95.9	95.7	95.9	97.4	83.2	96.4	96.6	96.5	96.4	96.2	96.2	95.3	98.9	95.4	95.6	95.6	95.7	95.6	3	China - bovine (KU375444)
4	2.5	4.5	0.6		98.9	99	99	98.7	97.8	93	92.9	95.6	94.7	96.2	95.4	95.3	95.4	97	83.5	96.2	96.2	96.3	96.2	96.2	96.1	94.8	99.4	95	95.2	95.2	95.6	95.4	4	China 2016 Rhizomys pruinosus (KY381272)
5	2.3	4.6	0.8	1.2		99.4	99.4	99.1	97.7	92.7	92.6	95.4	94.5	96	95.3	95.2	95.3	96.9	83.3	95.8	96.3	95.9	95.8	95.8	95.7	94.7	99.2	94.9	95	95	95.2	95	5	China 2016 Rhizomys pruinosus (KY381273)
6	2.2	4.5	0.6	1	0.6		100	99.2	97.8	92.7	92.6	95.6	94.7	96.2	95.4	95.3	95.4	97	83.2	95.9	96.2	96.1	95.9	95.9	95.8	94.8	99.4	95	95.2	95.2	95.3	95.2	6	China 2016 Rhizomys pruinosus (KY381274)
7	2.2	4.5	0.6	1	0.6	0		99.2	97.8	92.7	92.6	95.6	94.7	96.2	95.4	95.3	95.4	97	83.2	95.9	96.2	96.1	95.9	95.9	95.8	94.8	99.4	95	95.2	95.2	95.3	95.2	7	China 2016 Rhizomys pruinosus(KY381275)
8	2	4.8	0.9	1.3	0.9	0.8	0.8		97.6	92.3	92.2	95.3	94.4	96	95.3	95.2	95.3	96.9	83.5	95.9	96.2	96.3	96.2	96.2	96.1	94.5	99.1	94.9	95	95	95.7	95.6	8	China 2016 Rhizomys pruinosus (KY385908)
9	3.2	3.5	1.5	2.2	2.3	2.2	2.2	2.5		92.5	92.3	96.4	95.3	97.2	96.2	95.7	95.9	97.7	83.8	96.8	97.3	96.7	96.6	96.6	96.4	95.4	98.5	95.7	95.9	95.9	96.3	96.3	9	China 2016 goat (MH174977)
10	8.4	6.5	7.6	7.4	7.8	7.8	7.8	8.3	8.1		99.9	93.7	93.3	93.9	93.3	92.9	93	93.6	82.9	93.2	93.2	93.2	93.3	93.3	93.2	93.4	92.9	93.2	93.3	93	92.2	92	10	Australia 1968 Bos taurus (MH734940)
11	8.6	6.6	7.8	7.6	7.9	7.9	7.9	8.4	8.3	0.1		93.6	93.2	93.7	93.2	92.7	92.9	93.4	82.8	93	93	93	93.2	93.2	93	93.3	92.7	93	93.2	92.9	92	91.9	11	Australia 1968 Bos taurus (MH734959)
12	4	0.2	4	4.6	4.8	4.6	4.6	4.9	3.7	6.6	6.8		98.7	99.9	98.9	98.1	98.3	98.1	84	96.7	97.5	96.4	96.2	96.1	96.1	98.7	95.3	98.4	98.6	98.6	96.6	96.4	12	China 2016 Bovine (MT755621)
13	4.6	1.3	4.9	5.6	5.7	5.6	5.6	5.9	4.9	7.1	7.3	1.3		99	99.4	98.7	98.9	97.6	83.9	95.9	96.7	95.3	95.1	95	95	99.8	94.5	99.3	99.4	99.7	95.7	95.6	13	Japan 1974 Aborted fetus brain(AB000851)
14	3.8	0	3.5	4	4.2	4	4	4.2	2.9	6.5	6.6	0.1	1		99	98.3	98.4	98.3	84.2	97.3	98.1	97	96.9	96.9	96.7	99.1	96.6	98.6	98.7	98.7	96.7	96.6	14	Japan 1959 Aedes vexans (AB000852)
15	4.3	1	4.3	4.8	4.9	4.8	4.8	4.9	4	7.1	7.3	1.2	0.6	1		98.4	98.6	97.3	83.8	96.3	97.2	96	95.9	95.9	95.7	99.6	95.9	99	99.1	99.1	95.7	95.6	15	Japan 1977 Bovine blood (AB000857)
16	4.8	1.7	4.5	4.9	5.1	4.9	4.9	5.1	4.5	7.6	7.8	1.9	1.3	1.7	1.6		99.6	96.9	84	96.4	96.7	95.9	95.7	95.7	95.9	98.9	95.7	98.3	98.4	98.4	95.9	95.7	16	Japan 1989 Bovine erythrocyte (AB000867)
17	4.6	1.6	4.3	4.8	4.9	4.8	4.8	4.9	4.3	7.4	7.6	1.7	1.2	1.6	1.4	0.4		97	84.2	96.6	96.9	96	95.9	95.9	96	99	95.9	98.4	98.6	98.6	96	95.9	17	Japan 1988 - (AB232196)
18	2.9	1.7	2.6	3.1	3.2	3.1	3.1	3.2	2.3	6.8	6.9	1.9	2.5	1.7	2.8	3.2	3.1		83.5	97.2	98.7	97.2	97	97	96.9	97.4	97.4	96.9	97	97.3	96.6	96.4	18	Taiwan 1993 Bovine erythrocyte (AB232319)
19	18.1	17.9	19.3	18.9	19.1	19.3	19.3	18.9	18.5	19.6	19.8	18.1	18.3	17.9	18.5	18.1	17.9	18.9		83.9	84.2	84.6	84.5	84.5	84.6	83.9	83.2	83.5	83.5	83.6	84.3	84.2	19	Kenya 1972 Anopheles funestus (AB232320)
20	4.2	3.3	3.7	3.9	4.4	4.2	4.2	4.2	3.3	7.3	7.4	3.4	4.2	2.8	3.8	3.7	3.5	2.9	18.3		97.7	98.9	98.8	98.6	98.7	96.1	95.6	96.4	96.3	96.3	98.1	98	20	Japan 2001 Bovine (AB289319)
21	3.4	2.4	3.5	4	3.8	4	4	4	2.7	7.3	7.4	2.5	3.4	1.9	2.9	3.4	3.2	1.3	17.9	2.4		97.4	97.3	97.2	97.2	96.7	95.8	96.7	96.9	97.2	97.3	97.2	21	Japan 2001 cattle (AB289321)
22	3.5	3.6	3.6	3.8	4.2	4.1	4.1	3.8	3.4	7.3	7.4	3.8	4.9	3.1	4.1	4.3	4.1	2.9	17.4	1.1	2.6		99.9	99.8	99.8	95.4	96.6	95.9	95.7	95.7	98.3	98.1	22	Japan 2006 cattle (AB373232)
23	3.7	3.8	3.8	3.9	4.4	4.2	4.2	3.9	3.5	7.1	7.3	3.9	5.1	3.2	4.3	4.5	4.3	3.1	17.6	1.2	2.7	0.1		99.9	99.6	95.3	96.5	95.7	95.6	95.6	98.1	98	23	Japan 2006 Bovine brain (AB426271)
24	3.7	3.9	3.9	3.9	4.4	4.2	4.2	3.9	3.5	7.1	7.3	4.1	5.3	3.2	4.3	4.5	4.3	3.1	17.6	1.4	2.9	0.2	0.1		99.5	95.1	96.3	95.7	95.6	95.6	98.1	98	24	Japan 2006 Bovine brain (AB426272)
25	3.8	3.9	3.9	4.1	4.5	4.4	4.4	4.1	3.7	7.3	7.4	4	5.2	3.4	4.5	4.3	4.1	3.2	17.4	1.4	2.9	0.2	0.4	0.5		95.1	96.4	95.6	95.4	95.4	98.3	98.1	25	Japan 2006 Bovine plasma (AB426280)
26	4.5	1.2	4.9	5.5	5.6	5.5	5.5	5.7	4.8	6.9	7.1	1.3	0.2	0.9	0.4	1.2	1	2.6	18.3	4	3.4	4.8	4.9	5.1	5.1		94.5	99.4	99.6	99.6	95.9	95.7	26	Japan - Bos taurus (AB968527)
27	2	4.5	1.1	0.6	0.8	0.6	0.6	0.9	1.5	7.6	7.8	4.9	5.8	3.5	4.3	4.5	4.3	2.6	19.3	4.6	4.4	3.5	3.6	3.8	3.8	5.8		95.4	95.6	95.6	95.7	95.6	27	China 2023 cattle (PQ567128)
28	5.1	1.4	4.8	5.2	5.4	5.3	5.3	5.4	4.5	7.3	7.4	1.6	0.7	1.4	1	1.7	1.6	3.2	18.9	3.7	3.4	4.3	4.5	4.5	4.6	0.6	4.8		99	99	95.4	95.3	28	South Korea 2006 bovine(FJ498795)
29	4.9	1.3	4.6	5.1	5.3	5.1	5.1	5.3	4.3	7.1	7.3	1.4	0.6	1.3	0.9	1.6	1.4	3.1	18.9	3.8	3.2	4.5	4.6	4.6	4.8	0.4	4.6	1		99.1	95.4	95.3	29	South Korea 2005 bovine (FJ498796)
30	4.9	1.3	4.6	5.1	5.3	5.1	5.1	5.3	4.3	7.4	7.6	1.4	0.3	1.3	0.9	1.6	1.4	2.8	18.7	3.8	2.9	4.5	4.6	4.6	4.8	0.4	4.6	1	0.9		95.4	95.3	30	South Korea 1993 bovine (FJ498797)
31	4.1	3.4	4.5	4.6	5.1	4.9	4.9	4.5	3.8	8.4	8.6	3.5	4.5	3.4	4.5	4.3	4.1	3.5	17.8	1.9	2.8	1.7	1.9	1.9	1.7	4.3	4.5	4.8	4.8	4.8		99.9	31	South Korea 2010 cattle (JQ308772)
32	4.3	3.5	4.6	4.8	5.2	5.1	5.1	4.6	3.8	8.6	8.7	3.7	4.6	3.5	4.6	4.5	4.3	3.7	18	2	2.9	1.9	2	2	1.9	4.5	4.6	4.9	4.9	4.9	0.1		32	South Korea 2010 cattle (JQ308773)
	1	2	3	4	5	6	7	8	9	10	11	12	13	14	15	16	17	18	19	20	21	22	23	24	25	26	27	28	29	30	31	32

## Sheet: M gene
The percentage identities and diversities of deduced amino acid sequences of M gene among AKAV strains
	1	2	3	4	5	6	7	8	9	10	11	12	13	14	15	16	17	18	19	20	21	22	23	24	25	26	27	28	29	30	31	32		Virus strains
1		98	98	98	89.1	88.8	89.1	97.4	97.4	89.8	94	94.2	96.5	96.6	96.5	96.7	96.7	98	96.1	85.3	85.3	89.7	89.3	93.9	89.3	94.7	89.8	89	97.7	88.8	88.8	70	1	Taiwan 1993 Bovine erythrocyte (AB297851)
2	2		99.9	99.9	88.7	88.4	88.7	97.9	97.9	89.6	93.1	93.2	97	97.2	97.2	97.1	97.1	99.9	95.7	85	84.9	89.5	88.9	93	88.9	93.7	89.6	88.6	96.1	88.5	88.5	69.8	2	Japan 2006 cattle (AB373233)
3	2.1	0.1		99.9	88.8	88.5	88.8	97.9	97.8	89.6	93.1	93.2	97	97.2	97.1	97	97.1	99.9	95.7	85	85	89.5	89	93	88.9	93.7	89.6	88.7	96.1	88.6	88.6	69.9	3	Japan 2006 cattle (AB426282)
4	2.1	0.1	0.1		88.7	88.4	88.7	97.9	97.8	89.5	93.1	93.2	97	97.1	97.1	97	97.1	100	95.7	85	85	89.5	88.9	93	88.8	93.7	89.5	88.6	96.1	88.5	88.5	69.8	4	Japan 2006 cattle (AB436954)
5	12.1	12.6	12.6	12.6		99.2	99.7	88	88	96	88.4	88.6	87.7	87.9	87.7	87.7	87.7	88.8	88.6	86	86	96.1	99.6	88.3	99.3	89	96.1	97.6	90.1	97.5	97.3	69.3	5	Japan - Bos taurus (AB968526)
6	12.5	13	12.9	13	0.8		99.3	87.8	87.8	95.9	88	88.1	87.4	87.6	87.4	87.4	87.5	88.4	88.3	85.8	85.8	95.8	99.5	88	99.1	88.6	95.9	97.5	89.8	97.3	97.2	69.4	6	South Korea 1993 bovine (FJ498799)
7	12.2	12.6	12.5	12.7	0.3	0.7		88.1	88.1	96.2	88.3	88.4	87.7	87.9	87.7	87.8	87.9	88.7	88.6	86.1	86	96.1	99.7	88.3	99.4	88.9	96.2	97.8	90.1	97.6	97.5	69.7	7	South Korea 2006 bovine(FJ498801)
8	2.7	2.1	2.2	2.2	13.5	13.7	13.4		99.9	88.9	92.3	92.6	97.6	97.8	97.8	97.7	97.8	97.9	96.6	84.9	84.8	88.8	88.2	92.2	88.2	93	88.9	88	95.5	87.9	87.9	70	8	South Korea 2010 cattle (JQ308776)
9	2.7	2.2	2.2	2.2	13.5	13.8	13.4	0.1		88.9	92.3	92.6	97.5	97.8	97.7	97.6	97.7	97.9	96.6	84.8	84.8	88.8	88.2	92.2	88.2	93	88.9	88	95.5	87.9	87.9	70	9	South Korea 2010 cattle (JQ308777)
10	11.3	11.5	11.5	11.6	4.2	4.3	3.9	12.4	12.4		88.8	89.2	88.1	88.3	88.2	88.6	88.7	89.5	89.2	86.6	86.6	99.7	96.2	88.7	96.2	89.2	100	96	90.8	95	94.9	69.9	10	Australia 1959 Aedes vexans (KR260715)
11	6.3	7.3	7.4	7.4	13.1	13.5	13.1	8.3	8.3	12.5		93.7	91.8	92.1	91.8	92.2	92.3	93.1	92.9	84.5	84.5	88.8	88.5	99.8	88.5	97.9	88.8	88.2	95.1	87.9	88	70.2	11	China - bovine (KU375444)
12	6.1	7.2	7.2	7.2	12.7	13.4	13	7.9	7.9	12.1	6.7		91.9	92.2	91.9	92.3	92.4	93.3	95.9	85	84.9	89.2	88.7	93.6	88.7	94.6	89.2	88.5	95.4	88	88	69.8	12	China 2010 Anpheles vagus (KY284022)
13	3.6	3	3.1	3.1	14	14.3	13.9	2.5	2.5	13.3	8.8	8.7		98.3	98.2	97.1	97	97	95.1	84.3	84.3	88.1	87.8	91.7	87.7	92.4	88.1	87.6	94.7	87.4	87.5	70.3	13	China 2016 Rhizomys pruinosus (KY381277)
14	3.5	2.8	2.9	2.9	13.6	14	13.6	2.2	2.2	13.2	8.5	8.4	1.7		98.4	97.1	97.2	97.2	95.5	84.3	84.2	88.2	88.1	91.9	88	92.5	88.3	87.7	94.9	87.6	87.7	70.1	14	China 2016 Rhizomys pruinosus (KY381278)
15	3.6	2.9	2.9	3	13.9	14.3	13.9	2.3	2.4	13.3	8.9	8.7	1.8	1.6		97	97	97.1	95.2	84.6	84.5	88.1	87.8	91.6	87.8	92.4	88.2	87.5	94.6	87.4	87.5	70.3	15	China 2016 Rhizomys pruinosus (KY381279)
16	3.4	3	3.1	3.1	14	14.3	13.8	2.3	2.4	12.7	8.3	8.2	3	3	3.1		99.9	97	95.3	84.5	84.5	88.5	87.8	92.1	87.8	93	88.6	87.5	95.1	87.6	87.6	70.1	16	China 2016 Rhizomys pruinosus (KY381280)
17	3.4	2.9	3	3	13.9	14.2	13.7	2.3	2.3	12.6	8.2	8.1	3	2.9	3	0.1		97.1	95.4	84.5	84.5	88.6	87.9	92.2	87.9	93.1	88.7	87.6	95.2	87.6	87.7	70.1	17	China 2016 Rhizomys pruinosus (KY381281 )
18	2	0.1	0.1	0	12.5	13	12.6	2.1	2.2	11.6	7.3	7.1	3.1	2.9	3	3	3		95.7	85	85	89.6	89	93	89	93.8	89.6	88.6	96.1	88.5	88.5	69.8	18	Japan 2006 cattle (LC552048)
19	4	4.5	4.5	4.5	12.8	13.1	12.8	3.5	3.5	12	7.6	4.3	5.1	4.7	5	4.9	4.8	4.5		85.2	85.2	89.1	88.7	92.7	88.7	93.6	89.2	88.5	95.7	88.2	88.2	69.9	19	China 2016 Rhizomys pruinosus (MH174978)
20	17.1	17.5	17.4	17.5	16.2	16.4	16.1	17.6	17.7	15.3	18.1	17.5	18.4	18.4	18	18.1	18.1	17.4	17.2		99.9	86.6	86.1	84.4	86.1	85	86.6	86.1	85.9	85.7	85.6	70.6	20	Australia 1968 Bos taurus (MH734997)
21	17.1	17.5	17.4	17.5	16.2	16.4	16.1	17.7	17.7	15.4	18.1	17.5	18.4	18.5	18	18.2	18.1	17.5	17.2	0.1		86.5	86.1	84.4	86	84.9	86.6	86.1	85.8	85.7	85.6	70.5	21	Australia 1968 Bos taurus (MH735016)
22	11.4	11.6	11.6	11.7	4.1	4.4	4.1	12.5	12.5	0.3	12.6	12	13.5	13.3	13.4	12.9	12.8	11.6	12.2	15.4	15.4		96.3	88.7	96.3	89.3	99.9	95.9	90.7	94.9	94.8	69.8	22	China 2016 Bovine (MT761688)
23	11.9	12.4	12.3	12.4	0.4	0.5	0.3	13.2	13.2	3.9	12.9	12.6	13.8	13.5	13.7	13.7	13.6	12.3	12.6	16	16	3.8		88.5	99.5	89.1	96.4	97.9	90.3	97.7	97.5	69.5	23	Japan 1974 Aborted fetus brain(NC_009895)
24	6.5	7.4	7.5	7.5	13.1	13.6	13.2	8.4	8.4	12.6	0.2	6.8	9	8.7	9	8.5	8.4	7.4	7.8	18.2	18.3	12.7	12.9		88.4	97.8	88.7	88.2	95	87.9	88	70	24	China 2023 cattle (PQ567127)
25	11.9	12.4	12.3	12.5	0.7	0.9	0.6	13.3	13.3	3.9	12.9	12.6	13.9	13.5	13.8	13.7	13.7	12.3	12.7	16.1	16.1	3.8	0.5	13		89.1	96.4	97.9	90.2	97.7	97.6	69.4	25	South Korea 2005 bovine (PQ799177)
26	5.6	6.6	6.7	6.7	12.3	12.8	12.5	7.5	7.5	12	2.1	5.7	8.2	8.1	8.1	7.5	7.4	6.6	6.8	17.5	17.6	12	12.1	2.2	12.2		89.3	88.7	95.9	88.3	88.3	70	26	Japan 2001 cattle (AB289322)
27	11.3	11.5	11.5	11.6	4	4.3	3.9	12.4	12.4	0	12.6	12	13.3	13.2	13.3	12.7	12.6	11.6	12	15.3	15.4	0.1	3.8	12.6	3.8	12		96	90.8	95	94.9	69.9	27	Japan 1959 Aedes vexans (AB297818)
28	12.3	12.7	12.7	12.8	2.4	2.6	2.3	13.5	13.5	4.2	13.3	12.9	14.1	13.9	14.2	14.2	14.1	12.8	12.9	16	16.1	4.3	2.2	13.3	2.2	12.7	4.2		89.9	96.6	96.5	69.6	28	Japan 1977 Bovine blood (AB297819)
29	2.4	4	4.1	4.1	11	11.3	10.9	4.7	4.7	10.1	5.1	4.8	5.6	5.3	5.7	5.1	5.1	4	4.4	16.3	16.4	10.2	10.8	5.2	10.8	4.2	10.1	11.2		89.5	89.5	70	29	Japan 2001 cattle (AB289320)
30	12.5	12.9	12.8	12.9	2.6	2.8	2.4	13.7	13.7	5.2	13.6	13.6	14.3	14	14.2	14	13.9	12.9	13.3	16.5	16.5	5.3	2.4	13.7	2.3	13.2	5.2	3.5	11.7		99.6	69.9	30	Japan 1988 - (AB297827)
31	12.5	12.8	12.7	12.9	2.7	2.9	2.6	13.7	13.7	5.4	13.5	13.6	14.2	13.9	14.2	14	13.9	12.8	13.3	16.6	16.6	5.5	2.5	13.5	2.5	13.1	5.4	3.7	11.6	0.4		69.9	31	Japan 1989 Bovine erythrocyte (AB297828)
32	38.9	39.2	39.1	39.3	40.2	40	39.5	38.9	39	39.2	38.6	39.2	38.4	38.7	38.4	38.8	38.7	39.3	39.2	38	38.1	39.2	39.9	39	39.9	38.9	39.1	39.5	38.8	39.1	39		32	Kenya 1972 Anopheles funestus (AB297850)
	1	2	3	4	5	6	7	8	9	10	11	12	13	14	15	16	17	18	19	20	21	22	23	24	25	26	27	28	29	30	31	32

## Sheet: L gene
The percentage identities and diversities of deduced amino acid sequences of L gene among AKAV strains
	1	2	3	4	5	6	7	8	9	10	11	12	13	14	15		Virus strains
1		93.1	92.5	92.5	92.5	92.7	92.7	93	98.2	87.7	87.8	99.9	97.4	93	97.4	1	Australia 1959 Aedes vexans (KR260716)
2	7.3		95.4	95.4	95.6	95.5	95.5	96.2	92.8	86.6	86.7	93.1	92.6	96.1	92.6	2	China 2010 Anpheles vagus (KY284021)
3	8.1	4.8		97.8	97.9	98.4	98.4	97.1	92.3	86.2	86.2	92.5	92.1	98.5	92	3	China 2016 Rhizomys pruinosus (KY381282)
4	8.1	4.8	2.2		98.3	98	98	97	92.3	86.3	86.4	92.5	92.1	98.7	92.1	4	China 2016 Rhizomys pruinosus (KY381283)
5	8.1	4.6	2.1	1.7		98.2	98.2	97.2	92.3	86.1	86.2	92.5	92.1	98.9	92.1	5	China 2016 Rhizomys pruinosus (KY381284)
6	7.8	4.7	1.6	2.1	1.9		100	97.2	92.5	86.2	86.3	92.7	92.2	98.7	92.2	6	China 2016 Rhizomys pruinosus (KY381285)
7	7.9	4.7	1.6	2.1	1.9	0		97.2	92.4	86.2	86.3	92.7	92.2	98.7	92.2	7	China 2016 Rhizomys pruinosus (KY381286)
8	7.5	3.9	3	3	2.9	2.9	2.9		92.8	86.2	86.4	93.1	92.5	97.8	92.5	8	Japan 2006 Bovine brain (LC552049)
9	1.9	7.7	8.3	8.3	8.3	8.1	8.1	7.8		87.3	87.4	98.1	99.1	92.8	99.1	9	China 2016 Rhizomys pruinosus (MH174979)
10	13.9	15.3	15.8	15.7	15.9	15.8	15.8	15.8	14.4		98.9	87.7	87.2	86.4	87.2	10	Australia 1968 Bos taurus (MH735054)
11	13.8	15.2	15.8	15.6	15.8	15.7	15.7	15.6	14.2	1.1		87.8	87.2	86.5	87.2	11	Australia 1968 Bos taurus (MH735073)
12	0.1	7.3	8.1	8.1	8.1	7.8	7.8	7.4	1.9	13.9	13.8		97.4	93	97.3	12	China 2016 Bovine (MT761689)
13	2.7	7.9	8.6	8.5	8.5	8.4	8.4	8.1	1	14.5	14.5	2.7		92.5	99.8	13	Japan 1974 Aborted fetus brain(NC_009894)
14	7.5	4.1	1.5	1.3	1.1	1.3	1.3	2.3	7.8	15.5	15.4	7.5	8.1		92.5	14	China 2023 cattle (PQ567126)
15	2.7	8	8.6	8.6	8.5	8.4	8.4	8.1	0.9	14.6	14.5	2.7	0.2	8.1		15	Japan - Bos taurus (AB968525)
	1	2	3	4	5	6	7	8	9	10	11	12	13	14	15
